# Supplementary material for: CuAAC-Based Synthesis, Copper-Catalyzed Aldehyde-Forming Hydrolytic Fission and Antiproliferative Evaluation of Novel Ferrocenoylamino-Substituted Triazole-Tethered Quinine–Chalcone Hybrids
Source: Molecules. 2024 Jan 11;29(2):375. doi: 10.3390/molecules29020375 (PMC10820026; doi:10.3390/molecules29020375)
Supplement: Supplementary file 1 [file molecules-29-00375-s001.zip]

Archive with 1 entries (1 files):
- molecules-2789828-supplementary.pdf
